# Supplementary material for: Ridge number in bat ears is related to both guild membership and ear length
Source: PLoS One. 2018 Jul 25;13(7):e0200255. doi: 10.1371/journal.pone.0200255 (PMC6059413; doi:10.1371/journal.pone.0200255)
Supplement: S1 Table — (XLSX) [file pone.0200255.s001.xlsx]

## Sheet: internet references
Last accessed Mar 2018		G#
open space,	Eptesicus andinus*	5	http://morcegosdobrasil.blogspot.com/search/label/Eptesicus%20andinus
	Eptesicus fuscus^	5	personal, http://www.arkive.org/big-brown-bat/eptesicus-fuscus/ G142996.html-Paul and Joyce Berquist, personal
	Eptesicus serotinus*	5	http://www.naturephoto.lt/rusis/velyvasis_siksnys-eptesicus_serotinus, http://www.naturephoto-cz.com/serotine-bat-photo-18840.html
	Eumops glaucinus^	4	personal
	Eumops perotis^	5	personal, http://morcegosdobrasil.blogspot.com/search/label/Eumops%20perotis
	Eumops underwoodi^	6	personal
	Lasiurus cinereus^	4	personal, http://www.batsoftexas.com/species/lasiurus-cinereus/, http://conabio.inaturalist.org/guide_taxa/292113
	Molossus molossus^	8	personal, https://www.inaturalist.org/taxa/41254-Molossus-molossus/browse_photos, http://morcegosdobrasil.blogspot.com/2011/04/molossus-molossus.html
	Molossus pretiosus^	9	personal
	Molossus rufus^	9	personal, https://www.inaturalist.org/taxa/74643-Molossus-rufus/browse_photos
	Molossus sinaloa^	9	personal
	Nyctalus noctula*	5	*Dietz, Christian & Von Helversen, Otto. (2004). Illustrated identification key to the bats of Europe.
	Nyctinomops femorosaccus^	6	personal,
	Nyctinomops laticaudatus^	5	www.mammalogy.org, smithsonianscience.org, http://conabio.inaturalist.org/guide_taxa/292134, https://www.inaturalist.org/taxa/41312-Nyctinomops-laticaudatus
	Nyctinomops macrotis^	5	personal, 1http://www.batsoftexas.com/species/nyctinomops-macrotis/, 1http://conabio.inaturalist.org/guide_taxa/292133
	Rhinopoma microphyllum*	9	https://www.inaturalist.org/photos/363880?size=original, *Dietz 2005
	Tadarida brasiliensis^	5	personal, https://www.inaturalist.org/observations/9056054, http://morcegosdobrasil.blogspot.com/search/label/Tadarida%20brasiliensis
	Tadarida teniotis*	9	https://www.flickr.com/photos/dietmarnill/4885679156/in/photostream/, 32974072156/http://www.bio.bris.ac.uk/research/bats/China%20bats/tadaridateniotis.htmhttps://www.flickr.com/photos/raptorbiol/8549719406/in/photostream/, http://zmmu.msu.ru/bats/rusbats/gallery/ptada.html
edge space,	Eptesicus bottae*	4	*Dietz 2004, *Dietz 2005
aerial	Eptesicus furinalis^	3	personal, http://www.planet-mammiferes.org/drupal/en/node/40?indice2=Photos%2FVolants%2FVespert%2FEpteFur4.jpg, http://www.mammalwatching.com/2016/03/30/nicaragua-2016/
	Euderma maculatum^	13	personal, http://www.inaturalist.org/photos/4616967
	Lasiurus borealis^	3	personal, http://www.batsoftexas.com/species/lasiurus-borealis/
	Lasiurus ega^	6	personal, http://www.batsoftexas.com/species/lasiurus-ega/, http://conabio.inaturalist.org/guide_taxa/292111
	Myotis melanorhinus	3	https://www.inaturalist.org/photos/323938?size=original
	Myotis occultus^	5	http://www.batsoftexas.com/species/myotis-occultus/
	Myotis riparius^	6	https://www.inaturalist.org/taxa/40301-Myotis-riparius
	Myotis thysanodes^	17	personal
	Myotis volans^	4	personal, http://www.batsoftexas.com/species/myotis-volans/
	Parastrellus hesperus^	4	personal, https://pt.wikipedia.org/wiki/Parastrellus_hesperus, https://www.universityofcalifornia.edu/news/now-humans-can-navigate-sonar
	Perimyotis subflavus^	3	http://www.inaturalist.org/taxa/183166-Perimyotis-subflavus
	Pipistrellus kuhlii*	4	https://www.inaturalist.org/photos/976598?size=original, Dietz 2004
	Pipistrellus pipistrellus*	3	http://www.naturephoto-cz.com/common-pipistrelle-photo-17795.html, www.fledermausschutz.de/fledermausarten-in-europa/zwergfledermaus-pipistrellus-pipistrellus/
	Pteronotus personatus^	5	personal, http://murcielagosdebolivia.com/index.php/murcielagos-de-bolivia/especies-de-bolivia
	Pteronotus gymnonotus^	6	personal, http://uriotsylvain.over-blog.com/article-pteronotus-gymnonotus-r-n-tresor-98861438.html, http://www.mammalwatching.com/2016/03/30/nicaragua-2016/
	Rhogeessa tumida^	3	personal, http://www.naturalista.mx/taxa/40409-Rhogeessa-tumida/browse_photos, http://www.mammalwatching.com/2016/03/30/nicaragua-2016/
	Saccopteryx bilineata^	12	personal, www.deepgreenphoto.com, http://morcegosdobrasil.blogspot.com/search/label/Saccopteryx%20bilineata, http://www.mammalwatching.com/2016/03/30/nicaragua-2016/
	Kerivoula krauensis*	0
	Kerivoula papillosa*	0
	Kerivoula pellucida*	0
	Kerivoula minuta*	0
	Phoniscus atrox*	0
	Murina suilla*	0
	Natalus stramineus*	0
	Fruriptera horrens*	0
	Saccopteryx leptura*	10	http://morcegosdobrasil.blogspot.com/2013/06/saccopteryx-leptura.html
edge space,	Macrophyllum macrophyllum*	7	www.inaturalist.org/taxa/41116-Macrophyllum, www.faunaparaguay.com
trawling	Myotis albescens*	2	https://www.inaturalist.org/observations/370471, http://conabio.inaturalist.org/guide_taxa/292116
	Myotis capaccinii*	3	https://farm8.staticflickr.com/7150/6701181521_7f73fbeefe_b.jpg
	Myotis dasycneme*	3	Dietz 2004
	Myotis daubentoni*	2	*Dietz 2004, http://www.photos-neuch.net/Faune/Mammiferes/daubenton_2.html, nill.de/main.php/v/fledermaus/wasserfledermaus/DNA_003343Wasserfledermaus+Portrait_+Myotis+daubentoni_+Daubenton_s+bat_+vespertilion+de+Daubenton.jpg.html
	Myotis emarginatus*	5	*Dietz 2004,
	Myotis mystacinus*	3	Dietz 2004
	Myotis nattereri*	3	https://www.flickr.com/photos/dietmarnill/4885661014/in/photostream/, https://www.inaturalist.org/observations/3090886, http://www.arkive.org/natterers-bat/myotis-nattereri/image-A4220.html
	Myotis velifer*	4	https://www.inaturalist.org/observations/486394
	Myotis vivesi*	7	http://www.arkive.org/fish-eating-myotis/myotis-vivesi/ G73508-Winifred Frick
	Myotis yumanensis^	4	personal, http://www.batsoftexas.com/species/myotis-yumanensis/
	Noctilio albiventris^	7	personal, https://mbopiparaguay.files.wordpress.com/2012/09/noctilio-albiventris.jpg
	Noctilio leporinus^	7	personal, https://www.inaturalist.org/observations/629786, http://morcegosdobrasil.blogspot.com/search/label/Noctilio%20leporinus
narrow space,	Pteronotus parnelli^	2	personal, http://morcegosdobrasil.blogspot.com/search/label/Pteronotus%20parnelli
flutter detecting	Rhinolophus blasii*	7	https://farm5.staticflickr.com/4126/5119636155_560bf52816_b.jpg, http://www.eurobats.org/about_eurobats/protected_bat_species/rhinolophus%C2%A0blasii,
	Rhinolophus clivosus*	7	https://www.inaturalist.org/photos/258916?size=original
	Rhinolophus euryale*	7	http://www.arkive.org/mediterranean-horseshoe-bat/rhinolophus-euryale/image-G37292.html Andrea Bonetti
	Rhinolophus ferrumequinum*	9	*Dietz 2005 Egypt, https://www.inaturalist.org/observations/1445460, http://www.naturephoto-cz.com/great-horseshoe-bat-photo-3016.html
	Rhinolophus hipposideros*	6	*Dietz 2005, http://www.arkive.org/lesser-horseshoe-bat/rhinolophus-hipposideros/image-A2340.html
	Rhinolophus mehelyi*	10	http://archiv.dietmar-nill.de/main.php/v/fledermaus/mehely_hufeisennase/DND_001031Mehely+Hufeisennase_+Rhinolophus+mehelyi_+Mehelys+horseshoe+bat_+rhinolophe+de+Mehely_+Portrait.jpg.html
	Rhinolophus paradoxolophus*	8	http://www.bio.bris.ac.uk/research/bats/China%20bats/rhinolophusrex.htm,
narrow space,	Antrozous pallidus^	9	personal, http://www.arkive.org/pallid-bat/antrozous-pallidus/image-G77167.html Barry Mansell
passive gleaning	Chrotopterus auritus *	20	https://www.inaturalist.org/observations/2115057
	Corynorhinus rafinesquii^	9	personal, http://www.tnbwg.org/TNBWG_CORA.html
	Corynorhinus townsendii^	10	http://www.batsoftexas.com/species/corynorhinus-townsendii/
	Lophostoma brasiliense^	14	http://morcegosdobrasil.blogspot.com/search/label/Lophostoma%20brasiliense, personal, http://conabio.inaturalist.org/guide_taxa/292072
	Lophostoma silvicolum	16	https://www.inaturalist.org/photos/171889
	Macrotus californicus^	15	personal, https://merlintuttle.smugmug.com/Merchandise/Mugs/i-3hVq3Sg/A, https://www.inaturalist.org/observations/333492
	Micronycteris hirsuta*	11	https://www.inaturalist.org/lists/89122-laguirres-Life-List?page=2
	Micronycteris megalotis*	10	https://www.inaturalist.org/taxa/41072-Micronycteris-megalotis/browse_photos
	Micronycteris minuta^	13	personal
	Micronycteris schmidtorum^	8	personal, http://morcegosdobrasil.blogspot.com/search/label/Micronycteris%20schmidtorum
	Mimon bennettii*	15	http://morcegosdobrasil.blogspot.com/search/label/Mimon%20bennettii
	Mimon crenulatum*	6	https://www.inaturalist.org/taxa/41082-Mimon-crenulatum/browse_photos
	Myotis auriculus^	6	personal, http://conabio.inaturalist.org/guide_taxa/292117
	Myotis bechsteinii*	7	https://www.arkive.org/bechsteins-bat/myotis-bechsteinii/image-A23311.html
	Myotis blythii*	8	http://www.nge.ro/galerie, http://www.arkive.org/lesser-mouse-eared-myotis/myotis-blythii/image-G92941.html, Dietz 2004
	Myotis emarginatus*	4	https://www.arkive.org/geoffroys-bat/myotis-emarginatus/image-G37286.html
	Myotis evotis^	7	http://fieldguide.mt.gov/speciesDetail.aspx?elcode=AMACC01070
	Myotis myotis*	6	http://www.naturephoto-cz.com/myotis-myotis-photo_lat-11203.html, http://associazionedfp.blogspot.com/p/villavallelonga-e-i-suoi-tesori.html, Dietz 2004
	Myotis septentrionalis^	7	http://www.arkive.org/northern-long-eared-bat/myotis-septentrionalis/image-G143493.html, https://dnr.wi.gov/topic/EndangeredResources/Animals.asp?mode=detail&SpecCode=AMACC01150
	Otonycteris hemprichi	11	https://www.google.com/url?sa=i&rct=j&q=&esrc=s&source=images&cd=&cad=rja&uact=8&ved=0ahUKEwiyxf-l8arYAhVCyoMKHbSeCEcQjRwIBw&url=http%3A%2F%2Fwww.arkive.org%2Fhemprichs-long-eared-bat%2Fotonycteris-hemprichii%2F&psig=AOvVaw0x6RxGoCBYdmx2qL9oPtbK&ust=1514487770045688
	Phylloderma stenops^	7	personal, http://morcegosdobrasil.blogspot.com/search/label/Phylloderma%20stenops
	Phyllostomus elongatus	10	https://www.inaturalist.org/photos/8852413?size=original
	Plecotus alpinus*	19	https://www.mindenpictures.com/search/preview/alpine-long-eared-bat-plecotus-alpinus-in-lungau-austria/0_90154756.html
	Plecotus auritus*	18	http://www.arkive.org/brown-long-eared-bat/plecotus-auritus/ , http://associazionedfp.blogspot.com/p/villavallelonga-e-i-suoi-tesori.html, https://picasaweb.google.com/112562850685440111725/GreyLongEared#5480431034441208994
	Plecotus austriacus*	20	https://www.flickr.com/photos/dietmarnill/4907570921/in/photostream/, http://atelim.com/bats-of-saudi-arabia-by-abdulaziz-al-agaili-may-2003-table-of.html?part=3, *Schober and Grimmberger 1998
	Tonatia bidens*	15	http://morcegosdobrasil.blogspot.com/search/label/Tonatia%20bidens, http://www.faunaparaguay.com/images/Tonatia%20bidens.jpg
	Tonatia saurophila^	13	personal, http://www.green-lens.de/2-0-Suchergebnis.html?id=3097&p=0, http://morcegosdobrasil.blogspot.com/search/label/Tonatia%20saurophila
	Trachops cirrhosus^	13	http://conabio.inaturalist.org/guide_taxa/292068, https://www.flickr.com/photos/beramir/15876219195/in/photolist-6ex6ir-9kufiW-9krcJi-5uEd25-csot9W-8NsgCG-8NbPhr-egBF71-egvVmF-d6qxT1-8NbQDe-8NsosW-8Nf37d-8NeYCs-8NeUCo-owiKbJ-bFZ6Cz-8NspeC-BGwFgB-8Npisg-7S9Ae6-8NsmiJ-pfaLoB-q9Dtss-,pUmH7G-pUmH3y-pfaRRR-qbSnVJ-qbKxfi-qbVLRa-pUuo8p-q9DtkJ-pUvC6a-q9Dtgf-pUvBZD-pUvC2c-pfaLsp-bFZ6Wr-eL62Rr-eL62p8-qbKxt…
	Trinycteris nicefori*	7	http://morcegosdobrasil.blogspot.com/search/label/Trinycteris%20nicefori
	Vampyrum spectrum*	10	https://www.flickr.com/photos/svaldvard/13617318185/in/photolist-akFbHz-aFdAPj-7sgB7V-aCNkq2-mKjjh2-a4X3F4-7ZXr9b-rnin55-jFjDii-oZLTb9-aeLu7D-pfe9bm-6ML9uy-qkhhYL-rhcWYb-bxEwnL-pCraSV-9hm6Tk-7nCUQZ-kApagi-2MgCB-2Mg2F-dauVW4-dUTZxm-5S4FX5-91zx48-9G3Xmi-isSWDR/
narrow space,	Artibeus literatus^	8	personal, 1http://morcegosdobrasil.blogspot.com/search/label/Artibeus%20lituratus, 1http://www.inaturalist.org/photos/69764,
passive/active	Artibeus obscurus*	10	https://www.inaturalist.org/lists/89122-laguirres-Life-List?page=1, http://morcegosdobrasil.blogspot.com/search/label/Artibeus%20obscurus
gleaning	Artibeus phaeotis^	7	personal, http://conabio.inaturalist.org/guide_taxa/292094
	Artibeus planirostrus	8	http://www.faunaparaguay.com/images/Artibeus%20planirostris.jpg
	Carollia brevicauda^	5	personal, http://www.mammalogy.org/carollia-brevicauda-1520
	Carollia perspicillata^	8	personal, http://morcegosdobrasil.blogspot.com/search/label/Carollia%20perspicillata
	Choeronycteris mexicana^	8	http://pantherislandadventures.blogspot.com/search?q=Choeronycteris, https://merlintuttle.smugmug.com/keyword/Mexican%20longtongued%20bat%20Choeronycteris%20mexicana/i-trN6wRH
	Dermanura phaeotis*	8	https://batsofbelize.files.wordpress.com/2016/03/der-pha.jpg, https://www.inaturalist.org/taxa/41004-Artibeus-phaeotis/browse_photos
	Dermanura watsoni^	6	personal
	Glossophaga soricina^	6	personal, http://www.faunaparaguay.com/Glossophaga%20soricina%20laguna%20blanca%20jan%2011%20john%20smit%20head%20lat2.JPG
	Leptonycteris nivalis*	2	http://www.arkive.org/mexican-long-nosed-bat/leptonycteris-nivalis/image-G86730.html, http://blogs.ciencia.unam.mx/lahuella/2014/09/27/de-migracion-y-leptos/, http://conabio.inaturalist.org/guide_taxa/292082
	Leptonycteris yerbabuenae*	5	http://www.arkive.org/lesser-long-nosed-bat/leptonycteris-yerbabuenae/image-G69559.html Barry Mansell
	Mesophylla macconnelli*	6	http://morcegosdobrasil.blogspot.com/search/label/Mesophylla%20macconnelli
	Phyllostomus discolor^	9	personal, en.wikipedia.org, www.faunaparaguay.com, http://conabio.inaturalist.org/guide_taxa/292071, http://www.mammalwatching.com/2016/03/30/nicaragua-2016/, http://morcegosdobrasil.blogspot.com/search/label/Phyllostomus%20discolor
	Phyllostomus hastatus^	8	personal, https://mbopiparaguay.wordpress.com/murcielagos-de-paraguay/phyllostomidae/subfamilia-phyllostominae/phyllostomus-hastatus/
	Platyrhinus helleri^	8	https://commons.wikimedia.org/wiki/File:Platyrrhinus_helleri_head.jpg, http://www.naturalista.mx/guide_taxa/292099, http://www.mammalwatching.com/2016/03/30/nicaragua-2016/
	Rhinophylla fischerae	6	http://www.naturalista.mx/taxa/41104-Rhinophylla-fischerae, http://morcegosdobrasil.blogspot.com/search/label/Rhinophylla%20fischerae
	Sturnira lillium	5	http://www.faunaparaguay.com/images/Sturnira%20lilium.jpg, https://batsofbelize.files.wordpress.com/2015/02/stu-lil1.jpg
	Uroderma bilobatum^	8	http://www.arkive.org/tent-making-bat/uroderma-bilobatum/image-G92950.html Luiz Claudio Marigo, 1G92948.html Dietmar Nill, http://www.naturalista.mx/guide_taxa/292101, http://morcegosdobrasil.blogspot.com/search/label/Uroderma%20bilobatum, http://conabio.inaturalist.org/guide_taxa/292101
	Vampyressa pusilla^	6	personal, https://mbopiparaguay.wordpress.com/murcielagos-de-paraguay/phyllostomidae/subfamilia-stenodermatinae/vampyressa-pusilla/
	Vampyriscus brocki	7	https://www.inaturalist.org/lists/89122-laguirres-Life-List?page=1
narrow space, active gleaning	Micronycteris microtis*	11
*Dietz, Christian & Von Helversen, Otto. (2004). Illustrated identification key to the bats of Europe.
*Dietz C. Illustrated identification key to the bats of Egypt. Electronic Publication. 2005. Version 1.0.
*Schober, W. & Grimmberger E. Die Fledermäuse Europas. – Kosmos-Naturführer. Stuttgart. 1998. 265 pp.
other mammals w/grooves
Microcebus murinus	http://www.biolib.cz/en/image/id107405/, http://www.bbc.co.uk/nature/life/Gray_Mouse_Lemur, http://wsknow.com/grey-mouse-lemur/
Lepilemur mustelinus	http://www.filin.vn.ua/mammalia/primates/lepilemuridae.html,
Sciurocheirus alleni	http://www.alltheworldsprimates.org/images/Galagidae/Sciurocheirus%20sp%20nova%20Forest%20of%20Bees%20Makande%20Gabon%20Stephamos%20Georgiades%203.977.jpg
Galago moholi	http://pin.primate.wisc.edu/factsheets/entry/lesser_bushbaby/taxon, http://dharing.zenfolio.com/p315068761/h2D68DD9E#h270647a3
Cynocephalus variegatus	http://www.bbc.co.uk/nature/life/Sunda_Flying_Lemur, http://www.batconsultancy.co.uk/Thai%20Mammals.htm, https://www.pinterest.com/pin/224405993909245088/
Onychomys leucogaster	http://www.mammalogy.org/onychomys-leucogaster-253
Glaucomys volans	http://www.batguys.com/images/squirrels/attic-flyer.jpg, http://www.wildflorida.com/wildlife/mammals/Flying_Squirrel.php
Cricetomys gambianus	https://blogs.scientificamerican.com/urban-scientist/files/2012/07/DSCI0015-e1343162773874.jpg, http://www.biolib.cz/en/image/id111916/, http://www.krugerpark.co.za/images/1-african-giant-rat-moswe-590a.jpg
Mormosa robinsoni	https://en.wikipedia.org/wiki/Marmosa#/media/File:Marmosa_robinsoni.jpg
Perameles nasuta	http://www.alamy.com/stock-photo/perameles.html, http://bunyipco.blogspot.com/2013/11/a-real-cutie.html, http://www.tern.org.au/Newsletter-2013-Nov-LTERN-community-education-outreach-pg27390.html
Parameles eremiana	http://www.alamy.com/stock-photo/perameles.html
Perameles gunii	http://www.alamy.com/stock-photo/perameles.html
Caluromys philander	http://vireusegate.canalblog.com/albums/les_poilus/photos/99002836-caluromys_philander___grand_opossum_laineux_arboricole__juvenile.html, http://www.gettyimages.com/detail/photo/woolly-opossum-is-well-adapted-to-canopy-high-res-stock-photography/73786373
Ptilocercus lowii	http://publishing.cdlib.org/ucpressebooks/view?docId=kt1k4019fk&chunk.id=ch02&toc.id=ch02&brand=ucpress
